# Supplementary material for: Structural Changes and Evolution of Peptides During Chill Storage of Pork
Source: Front Nutr. 2020 Sep 22;7:151. doi: 10.3389/fnut.2020.00151 (PMC7536345; doi:10.3389/fnut.2020.00151)
Supplement: Supplementary file 1 [file Table_1.XLSX]

## Sheet: Common in 4 time points
					Peptides									Proteins
Sequence	Accession	Description	MH+ [Da]	Modifications	# PSMs				Area				Line	ΣCoverage				Σ# Unique Peptides				Σ# PSMs
					D0P	D1P	D2P	D3P	D0P	D1P	D2P	D3P		D0P	D1P	D2P	D3P	D0P	D1P	D2P	D3P	D0P	D1P	D2P	D3P
TVKEDQVFPMNPPKF	F1SS64	Myosin-1	1776.9		36	36	41	45	4.81143e+09	3.96682e+09	3.8624e+09	3.41061e+09		17.47	20.48	22.89		2	2	6		24	28	25
ETLKRENKNLQQEISDL	F1SS64	Myosin-1	2058.08		7	9	4	5	6.59326e+07	7.22225e+07	2.72952e+07	2.57106e+07		6.22	11.94	9.2	9.2	2	4	3	3	10	18	12	14
IRIHFGTTGKL	F1SS64	Myosin-1	1242.73		8	8	7	8	1.16656e+07	1.32917e+07	5.80562e+06	6.71937e+06		20.51	15.9	15.9	15.9	6	5	5	6	40	63	50	46
EEAEASLEHEEGKIL	F1SS64	Myosin-1	1683.81		7	8	8	8	8.84222e+07	6.68322e+07	3.50157e+07	4.57663e+07		24.67	30.45	30.45	24.67	10	10	10	9	54	55	55	45
TVKEDQVFPMNPPKF	F1SS64	Myosin-1	1792.9	M10(Oxidation)	7	11	11	11	3.95366e+07	1.06221e+08	8.92018e+07	1.47357e+07		2.01	0.53	0.53	1.89	3	1	1	3	12	5	12	10
MNVKHWPWMKL	F1SS64	Myosin-1	1485.74	M9(Oxidation)	10	18	20	23	2.53325e+08	3.97029e+08	5.56912e+08	4.15144e+08		16.47	16.47	16.47	16.47	1	1	1	1	4	5	6	5
MNVKHWPWMKL	F1SS64	Myosin-1	1469.75		74	36	57	53	7.57942e+09	4.33131e+09	7.62127e+09	6.97732e+09		14	10.57	9.47	11.38	11	8	8	9	72	74	51	52
EHEEGKILRIQL	F1SS64	Myosin-1	1464.82		8	11	9	10	1.28116e+08	1.95517e+08	8.45422e+07	1.37052e+08		6.06	6.06	6.06	6.06	1	1	1	1	5	6	6	6
SLIHYAGTVDY	F1SS64	Myosin-1	1238.6		11	16	18	21	5.84153e+09	1.27233e+10	1.34498e+10	1.22207e+10		21.37	28.27	24.62	17.94	8	1	1	6	44	37	32	31
SELKTKEEEQQRLINDL	F1SS62	Myosin-1 (Fragment)	2073.08		6	8	7	9	4.98047e+07	4.50926e+07	2.93268e+07	4.23547e+07		17.47	20.48	22.89	20.48	2	2	6	5	24	28	25	31
MSVKNWPWMKL	F1S9D6	Myosin-7	1419.73		17	7	7	11	4.78607e+08	1.14286e+08	2.78941e+08	2.99153e+08		3.46	3.46	3.46	3.46	2	2	2	2	14	11	8	9
ALIHYAGTVDY	F1S9D6	Myosin-7	1222.61		6	7	7	7	6.87254e+08	5.54754e+08	5.78752e+08	4.96291e+08		23.61	17.51	17.51	21.75	9	6	6	8	85	99	96	112
NAFKVFDPEGKGVL	A1XQV9	MLC2v (Fragment)	1520.81		6	7	7	5	3.04906e+07	2.72758e+07	5.26006e+07	2.63115e+07		17.56	17.03	10.22	10.57	8	7	4	5	28	26	17	19
DYKNLVHIITHGEEKD	A1XQV9	MLC2v (Fragment)	1910.96		11	12	8	10	1.75006e+08	1.29858e+08	2.53527e+07	5.00975e+07		23.61	17.51	17.51		9	6	6		85	99	96
TVIDQNRDGIIDKEDL	A1XQT5	HUMMLC2B	1843.94		13	15	13	13	6.28479e+08	5.14478e+08	3.63116e+08	5.29851e+08		21.37	28.27	24.62	17.94	8	1	1	6	44	37	32	31
TVIDQNRDGIIDKEDLRDTF	A1XQT5	HUMMLC2B	2363.18		8	8	8	8	6.83897e+07	2.80631e+07	7.13889e+07	5.98554e+07		21.37	28.27	24.62	17.94	8	1	1	6	44	37	32	31
WGIQKELQF	D2SW96	L-lactate dehydrogenase	1148.61		5	8	4	10	5.61484e+08	3.76456e+08	4.176e+08	6.20554e+08		24.67	30.45	30.45		10	10	10		54	55	55
EVIKLKGYTSW	D2SW96	L-lactate dehydrogenase	1323.73		6	7	3	8	3.85284e+07	3.40982e+07	1.46158e+07	3.48595e+07		32.66	23.39	23.39		5	4	4		35	47	51
VVITAGARQQEGESRLNL	D4N875	L-lactate dehydrogenase (Fragment)	1941.05		7	4	5	5	2.17496e+08	8.80684e+07	7.02224e+07	7.53068e+07		23.61	17.51	17.51	21.75	9	6	6	8	85	99	96	112
LRTPKIVSGKDYNVTANSRL	D4N875	L-lactate dehydrogenase (Fragment)	2232.24		5	8	8	6	2.00017e+08	1.60683e+08	9.97253e+07	9.8519e+07		32.66	23.39	23.39	23.39	5	4	4	4	35	47	51	68
IKGVDEGPDGLKL	O02855	Cytosolic glycerol-3-phosphate dehydrogenase (Fragment)	1340.74		7	5	4	7	5.03214e+07	1.22397e+07	1.63177e+07	1.47276e+07		64.23	61.15	64.23	59.62	13	11	11	4	130	104	104	91
DGSSPVTSHDSSTNGLINF	F1RNU9	Glucose-6-phosphate isomerase	1934.86		7	7	8	8	1.71045e+08	1.31459e+08	1.54128e+08	1.33559e+08		64.23	61.15	64.23	59.62	13	11	11	4	130	104	104	91
NSDTHSSTFDAGAGIAL	A0SNU7	Glyceraldehyde-3-phosphate dehydrogenase (Fragment)	1663.76		6	7	8	7	6.07431e+07	2.52905e+07	5.65263e+07	2.65952e+07		20.51	15.9	15.9	15.9	6	5	5	6	40	63	50	46
DDIKKVVKQASEGPLKGILGY	A0SNU7	Glyceraldehyde-3-phosphate dehydrogenase (Fragment)	2258.28		17	9	11	13	1.85414e+08	1.74614e+07	1.7191e+07	1.05229e+07		22.68	16.63	19.02	23.39	14	10	10	13	62	40	55	66
WRDGRGAAQNIIPASTGAAKAVGKVIPEL	A0SNU7	Glyceraldehyde-3-phosphate dehydrogenase (Fragment)	2946.63		24	20	14	13	1.41197e+09	2.72142e+08	2.22028e+08	1.675e+08		21.37	28.27	24.62	17.94	8	1	1	6	44	37	32	31
QERDPANIKWGDAGATY	A0SNU7	Glyceraldehyde-3-phosphate dehydrogenase (Fragment)	1891.9		7	6	9	10	5.29494e+07	4.74956e+07	6.61408e+07	9.62113e+07		22.68	16.63	19.02		14	10	10		62	40	55
APLAKVIHDHFGIVEGL	A0SNU7	Glyceraldehyde-3-phosphate dehydrogenase (Fragment)	1816.01		19	20	19	19	6.08882e+08	1.51824e+08	1.82273e+08	1.43547e+08		11.83	11.83	11.83	11.83	2	2	2	2	21	23	21	21
MTTVHAITATQKTVDGPSGKL	A0SNU7	Glyceraldehyde-3-phosphate dehydrogenase (Fragment)	2156.13		11	15	17	15	6.70795e+07	5.57954e+07	3.12999e+07	2.49423e+07		18.68	18.68	18.68	18.68	2	2	2	2	12	16	12	19
AQIPIAMSPLSNNSL	B5SYT8	Adenosine monophosphate deaminase 1 (Fragment)	1555.81		5	4	7	8	8.3856e+06	6.7707e+06	1.35092e+07	1.38968e+07		9.54	7.68	7.22	7.22	3	4	2	5	189	171	190	219
MRIEEALGDKAVF	B1A3A0	Beta-enolase 3 transcript variant 1	1478.77		14	17	16	15	1.40786e+09	9.34311e+08	1.01488e+09	7.90605e+08		9.54	7.68	7.22	7.22	3	4	2	5	189	171	190	219
NVINGGSHAGNKLAMQEF	B1A3A0	Beta-enolase 3 transcript variant 1	1886.92		6	10	11	10	3.02229e+07	6.40335e+07	4.69242e+07	5.52638e+07		9.54	7.68	7.22	7.22	3	4	2	5	189	171	190	219
MILPVGASSF	B1A3A0	Beta-enolase 3 transcript variant 1	1021.54		6	13	8	6	4.17259e+08	5.38025e+08	5.80132e+08	3.00677e+08		6.19	5.1	5.58	5.58	2	1	2	2	135	112	131	138
AGNPDLVLPVPAF	B1A3A0	Beta-enolase 3 transcript variant 1	1309.72		10	15	10	9	1.42484e+09	1.17784e+09	3.28756e+08	3.7523e+08		9.54	7.68	7.22	7.22	3	4	2	5	189	171	190	219
WGKVNVDEVGGEAL	A7YB43	Beta-globin (Fragment)	1472.74		7	8	6	7	3.73344e+07	2.23418e+07	2.99502e+07	2.47084e+07		9.54	7.68	7.22	1.88	3	4	2	3	189	171	190	22
WGKVNVDEVGGEALGRL	A7YB43	Beta-globin (Fragment)	1798.94		4	3	6	3	9.7678e+06	3.61758e+06	3.38882e+06	3.98115e+06		9.54	7.68	7.22	5.58	3	4	2	2	189	171	190	138
VIPFQNPEEQDEGW	A1EAJ7	Bridging integrator 1	1687.76		5	4	3	7	2.74325e+06	1.82286e+06	1.76766e+06	3.21138e+06		9.54	7.68	7.22	7.22	3	4	2	5	189	171	190	219
GMVDSEKDAAVAKKLGL	F1RJW7	Calsequestrin	1731.93		7	8	6	8	4.04614e+07	1.94998e+07	1.59356e+07	1.93929e+07		9.54	7.68	7.22	5.58	3	4	2	2	189	171	190	138
DALDKIKTKGKEAPFTNF	B6A7R3	Carbonic anhydrase IIIb	2023.09		4	8	6	10	3.8218e+07	3.52992e+07	2.50515e+07	6.76111e+07		9.54	7.68	7.22		3	4	2		189	171	190
LPWTASYDPGSAKTIL	B6A7R3	Carbonic anhydrase IIIb	1719.89		8	8	6	9	3.08283e+07	2.67314e+07	2.32947e+07	2.85459e+07		6.88	5.69	4.08	4.08	7	5	4	4	55	34	37	38
IGMESAGIHETTY	B6VNT8	Cardiac muscle alpha actin 1	1408.64		11	11	8	12	2.37766e+09	2.27156e+09	1.39566e+09	1.78618e+09		6.88	5.69	4.08	4.08	7	5	4	4	55	34	37	38
DDMEKIWHHTFY	B6VNT8	Cardiac muscle alpha actin 1	1621.71		9	13	14	12	2.77732e+08	2.31057e+08	4.68705e+08	3.46929e+08		27.89	27.89	27.89	27.89	3	3	3	3	18	26	17	20
DDMEKIWHHTF	B6VNT8	Cardiac muscle alpha actin 1	1458.65		6	11	9	10	7.64774e+08	6.25102e+08	6.78806e+08	7.5185e+08		6.29	6.29	6.29	6.29	1	1	1	1	10	11	19	20
MKILTERGYSF	B6VNT8	Cardiac muscle alpha actin 1	1344.7		13	12	15	16	2.28497e+09	1.43519e+09	1.64752e+09	1.80809e+09		23.61	17.51	17.51	21.75	9	6	6	8	85	99	96	112
MKILTERGYSF	B6VNT8	Cardiac muscle alpha actin 1	1360.69	M1(Oxidation)	5	5	7	7	4.50918e+07	1.28002e+08	2.29454e+08	2.41204e+08		23.61	17.51	17.51	21.75	9	6	6	8	85	99	96	112
IGMESAGIHETTY	B6VNT8	Cardiac muscle alpha actin 1	1424.64	M3(Oxidation)	29	38	33	37	2.94933e+07	1.21609e+08	1.78085e+08	2.39611e+08		23.61	17.51	17.51	21.75	9	6	6	8	85	99	96	112
DLAGRDLTDY	B6VNT8	Cardiac muscle alpha actin 1	1138.54		5	7	4	10	2.02305e+08	1.98054e+08	9.63091e+07	2.2188e+08		18.68	18.68	18.68	18.68	2	2	2	2	12	16	12	19
ASGMARDWPDARGIWHNDNKSF	I3LBJ8	Creatine kinase M-type	2531.16		15	13	13	9	6.43966e+08	4.84484e+08	5.53076e+08	1.42493e+08		23.61	17.51	17.51	21.75	9	6	6	8	85	99	96	112
ASGMARDWPDARGIWHNDNKSFL	I3LBJ8	Creatine kinase M-type	2644.25		9	6	10	9	2.20442e+08	8.59479e+07	2.45971e+08	1.42493e+08		13.3	21.81	13.3	13.3	3	4	3	3	14	12	17	17
LASGMARDWPDARGIWHNDNKSF	I3LBJ8	Creatine kinase M-type	2644.25		11	10	13	11	1.22366e+08	6.79749e+07	1.4967e+08	3.24449e+07		4.44	4.44	6.48	6.48	1	1	2	2	12	15	18	20
FPASTSLSPFY	B1Q039	CRYAB	1216.59		10	11	19	20	8.382e+07	1.34649e+08	1.5923e+08	2.15848e+08		11.83	11.83	11.83	11.83	2	2	2	2	21	23	21	21
DIAVDGEPLGRVSF	Q29564	Peptidyl-prolyl cis-trans isomerase (Fragment)	1474.75		4	5	6	5	5.72078e+07	1.17325e+07	6.1333e+06	5.93754e+06		24.67	30.45	30.45		10	10	10		54	55	55
KEDEGIAYRGLF	F1SDX9	Peroxiredoxin-2	1397.7		5	6	6	6	1.43486e+07	1.22802e+07	1.41437e+07	1.22124e+07		11.02	10.24	9.45	13.39	3	3	3	4	12	15	13	23
VTADKFDENAKIGQATVASGIPAGW	K7GKJ8	Phosphoglycerate kinase (Fragment)	2546.29		4	7	7	7	1.67851e+07	1.62754e+07	3.0146e+07	2.28032e+07		22.68	16.63	19.02	23.39	14	10	10	13	62	40	55	66
MSHLGRPDGIPMPDKY	K7GKJ8	Phosphoglycerate kinase (Fragment)	1813.87		7	7	4	6	4.03905e+07	3.06285e+07	7.50256e+06	1.19099e+07		27.89	27.89	27.89	27.89	3	3	3	3	18	26	17	20
AILGGAKVADKIQL	K7GKJ8	Phosphoglycerate kinase (Fragment)	1396.85		12	9	7	6	1.74251e+09	1.07538e+09	9.06249e+08	3.58324e+08		64.23	61.15	64.23	64.4	13	11	11	1	130	104	104	70
MSHLGRPDGIPMPDKYSL	K7GKJ8	Phosphoglycerate kinase (Fragment)	2013.99		4	4	5	3	1.25178e+07	7.47374e+06	1.32891e+07	6.86509e+06		20.51	15.9	15.9	15.9	6	5	5	6	40	63	50	46
DENAKIGQATVASGIPAGW	K7GKJ8	Phosphoglycerate kinase (Fragment)	1884.94		8	7	8	8	7.59834e+07	3.87977e+07	9.57461e+07	1.03723e+08		20.51	15.9	15.9	15.9	6	5	5	6	40	63	50	46
SEQISTAGTEASGTGNMKF	F1RQQ8	Phosphorylase	1915.87		7	8	9	8	5.14023e+07	4.75872e+07	3.98546e+07	4.31514e+07		30.32	37.42	22.89	20.48	1	1	6	5	14	14	25	31
EINQRFLNRVAAAYPGDVDRL	F1RQQ8	Phosphorylase	2417.27		8	7	10	8	7.16517e+07	3.29606e+07	2.94072e+07	2.80714e+07		21.37	28.27	24.62	17.94	8	1	1	6	44	37	32	31
NLKDFNVGGY	F1RQQ8	Phosphorylase	1126.55		7	5	5	7	4.34574e+07	2.25792e+07	2.30563e+07	3.1949e+07		21.43	21.43	21.43	20.63	4	3	4	3	13	12	15	11
ITAIGDVVNHDPVVGDRL	F1RQQ8	Phosphorylase	1890.01		12	12	14	15	6.73262e+08	9.23301e+07	1.27711e+08	1.38025e+08		64.23	61.15	64.23	64.4	13	11	11	1	130	104	104	70
NFSHGTHEYHAETIKNVRAATESF	F1SHL9	Pyruvate kinase (Fragment)	2746.3		12	15	17	17	7.70594e+07	8.38381e+07	1.36152e+08	1.26304e+08		32.66	23.39	23.39		5	4	4		35	47	51
EQTKVIADNVKDWNKVVL	D0G7F6	Triosephosphate isomerase	2099.15		7	6	13	12	2.30054e+08	1.02131e+08	2.21329e+08	1.57518e+08		64.23	61.15	64.23	64.4	13	11	11	1	130	104	104	70
LVGGASLKPEF	D0G7F6	Triosephosphate isomerase	1117.62		7	8	8	8	1.61506e+09	1.46253e+09	1.46022e+09	1.36841e+09		32.66	23.39	23.39	23.39	5	4	4	4	35	47	51	68
TGEISPGMIKDLGATW	D0G7F6	Triosephosphate isomerase	1691.83	M8(Oxidation)	8	13	15	23	1.01926e+07	1.32664e+07	1.58216e+07	1.05578e+07		21.43	21.43	21.43	20.63	4	3	4	3	13	12	15	11
TGEISPGMIKDLGATW	D0G7F6	Triosephosphate isomerase	1675.83		9	19	13	21	2.95793e+08	1.82073e+08	1.88274e+08	1.70077e+08		64.23	61.15	64.23	64.4	13	11	11	1	130	104	104	70
VTDGLPATALGFNPPDL	F1RFH9	Uncharacterized protein	1697.88		15	19	13	10	1.83596e+07	1.92046e+07	5.51623e+06	5.01235e+06		30.32	37.42	22.89	5.58	1	1	6	2	14	14	25	138
VWEPPKYDGGQPVTGY	F1RH20	Uncharacterized protein	1792.86		5	5	6	6	3.15858e+07	2.00303e+07	3.10726e+07	3.77156e+07		22.68	16.63	19.02	23.39	14	10	10	13	62	40	55	66
EVAEKYLDIPKML	F1RU49	Uncharacterized protein	1548.83		8	9	7	8	5.19137e+07	2.11508e+07	5.93099e+07	3.14556e+07		3.49	2.26	3.28	2.26	3	2	3	2	17	14	13	13
VETMKTGEHDFGAAF	F1S814	Uncharacterized protein	1639.74		6	8	7	8	6.08392e+06	6.56113e+06	5.39375e+06	6.03811e+06		14.04	10.61	12.54	15.09	13	10	10	11	57	35	38	46
MKEDEVFSGTEGRVRL	F1RH20	Uncharacterized protein	1852.92		7	4	4	3	1.84419e+07	6.40726e+06	6.02036e+06	3.6983e+06		8.64	6.42	9.75	3.88	5	4	5	2	20	16	23	11
ISDRSFVGKQFPVGDKVY	F1S814	Uncharacterized protein	2042.07		11	6	7	9	7.72674e+07	2.56134e+07	2.65385e+07	3.41124e+07		26.51	26.51	26.51	26.51	10	10	10	10	79	67	66	77
TASHNPGGPNGDFGIKF	F1S814	Uncharacterized protein	1715.82		10	10	15	12	7.5509e+07	5.83204e+07	9.02353e+07	6.62454e+07		14.04	10.61	12.54	15.09	13	10	10	11	57	35	38	46
IGDAAKNQVAMNPTNTVF	F1S9Q1	Uncharacterized protein	1890.93		6	6	6	8	8.97319e+06	6.84251e+06	5.97325e+06	1.16317e+07		26.51	26.51	26.51	26.51	10	10	10	10	79	67	66	77
VEWQPPKDDGNTEITGY	F1RH20	Uncharacterized protein	1948.89		4	5	7	7	1.51828e+07	1.64553e+07	2.45653e+07	2.97235e+07		26.51	26.51	26.51	26.51	10	10	10	10	79	67	66	77
NDEHIPDSPFVVPVASL	F1SMN5	Uncharacterized protein	1835.91		4	5	3	4	4.85451e+06	2.17313e+06	1.97767e+06	2.67739e+06		5.23	5.97	5.97	4.41	4	4	4	3	20	15	15	13
INIGHFNDPVHGGSW	F1RFH9	Uncharacterized protein	1649.78		12	8	10	9	6.64269e+07	2.01071e+07	3.55904e+07	1.70157e+07		2.8	2.8	2.8	2.8	1	1	1	1	6	6	6	8
YADDGPHVTYSQL	F1RFH9	Uncharacterized protein	1465.66		7	8	8	8	3.14114e+07	2.79748e+07	2.45195e+07	3.52358e+07		14.04	10.61	12.54	15.09	13	10	10	11	57	35	38	46
YETPTGWKF	F1S814	Uncharacterized protein	1128.54		7	9	5	7	1.37862e+09	1.23514e+09	6.41302e+08	1.1278e+09		10.41	10.41	6.33	5.43	2	2	2	1	5	4	4	5
LMTNHQGVLTL	F1RH20	Uncharacterized protein	1226.66		3	5	3	4	1.22837e+08	1.08983e+08	8.02438e+07	8.01998e+07		4.61	5.15	4.07	5.15	6	7	6	7	68	90	101	74
DLKVVGRPMPETF	I3L8Q0	Uncharacterized protein	1488.79		7	6	10	10	3.92239e+07	1.33168e+07	1.72695e+07	2.85054e+07		3.09	2.57	1.88	1.88	5	4	3	3	20	21	19	22
YTKWNPAASPSDTGEVNF	F1S557	Uncharacterized protein	1983.91		7	8	8	8	2.20779e+07	1.92428e+07	2.42561e+07	2.4155e+07		14	10.57	9.47	11.38	11	8	8	9	72	74	51	52
VTAHEQFKATLPEADRERGAIL	F1RU49	Uncharacterized protein	2452.29		3	4	8	3	8.78452e+06	7.83379e+06	1.95855e+07	5.33819e+06		14	10.57	9.47	11.38	11	8	8	9	72	74	51	52
IVRIAAANGIGRL	F1S814	Uncharacterized protein	1323.82		9	13	12	3	6.67541e+08	7.05189e+08	4.93149e+08	5.17255e+07		26.51	26.51	26.51	26.51	10	10	10	10	79	67	66	77
VRVTAVSSAGAGPPAVL	I3LIE7	Uncharacterized protein	1551.89		8	8	8	8	3.62875e+07	2.67475e+07	3.30637e+07	2.35689e+07		14.04	10.61	12.54	15.09	13	10	10	11	57	35	38	46
KWRPPDRIGAGGIDGY	F1RH20	Uncharacterized protein	1757.91		5	7	5	4	2.67686e+07	2.3369e+07	1.22232e+07	8.99341e+06		1.41	1.41	1.41	1.41	2	2	2	2	9	7	14	17
KVGINYQPPTVVPGGDL	F2Z5S8	Uncharacterized protein	1753.95		6	4	5	5	1.65564e+07	7.08198e+06	9.31414e+06	9.70399e+06		4.84	2.73	4.31	4.31	3	2	3	3	8	11	11	14
KVDLGVLGKQQF	F1S814	Uncharacterized protein	1331.77		8	10	9	10	2.42851e+08	1.68975e+08	1.87118e+08	1.90008e+08		5.23	5.97	5.97	4.41	4	4	4	3	20	15	15	13
VGTPAPFSIDTKGAGTGGLGL	F1SMN5	Uncharacterized protein	1916.02		8	8	9	23	6.41862e+07	1.4486e+07	1.28765e+07	4.15144e+08		4.55	5.46	3.19	3.72	5	6	3	4	19	23	13	16
VEARPGTKEISAGVDEEGNIY	F1RVL5	Uncharacterized protein (Fragment	2234.1		8	5	3	3	2.28958e+07	1.6001e+07	8.96808e+06	6.40555e+06		8.64	6.42	9.75	3.88	5	4	5	2	20	16	23	11
VWFEHAGQIQNDRL	F1SHX0	Uncharacterized protein (Fragment)	1712.84		9	5	12	8	1.09595e+08	6.84302e+07	1.06008e+08	1.35222e+08		26.51	26.51	26.51	7.22	10	10	10	5	79	67	66	219
DETRFHAGVSTLPLSF	I3LCR9	Uncharacterized protein (Fragment)	1776.89		7	6	4	5	1.45572e+07	5.78895e+06	3.53704e+06	3.43038e+06		3.55	3.55	3.55	3.55	1	1	1	1	8	8	8	8
KVVLEGPAPWGF	I3LLS0	Uncharacterized protein (Fragment)	1299.71		4	3	3	5	3.7604e+07	6.20347e+07	2.36738e+07	5.3949e+07		14.04	10.61	12.54	15.09	13	10	10	11	57	35	38	46
KNILGHYVGSF	F1SHW9	Uncharacterized protein (Fragment)	1234.66		5	7	8	7	1.16443e+07	1.48955e+07	2.00682e+07	1.40586e+07		3.49	2.26	3.28	2.26	3	2	3	2	17	14	13	13
EVKVIYQGVNTPGQPVF	F1SRI8	Uncharacterized protein (Fragment)	1875		5	9	7	9	2.77845e+06	6.48682e+06	5.6868e+06	7.05423e+06		6.7	6.7	6.7		2	2	2		7	6	8
WKAPVYSGSSPVSGY	F1RVL5	Uncharacterized protein (Fragment)	1584.75		9	8	9	9	1.07348e+08	1.19817e+08	1.23491e+08	1.22995e+08		26.51	26.51	26.51	26.51	10	10	10	10	79	67	66	77
IIISWKQPAVDGGSPIL	I3LCR9	Uncharacterized protein (Fragment)	1794.02		7	8	7	8	7.80701e+06	5.33922e+06	3.50271e+06	2.78051e+06		3.09	2.57	1.88	7.22	5	4	3	5	20	21	19	219

## Sheet: Common in 3 time points
					Peptides							Proteins
Sequence	Accession	Description	Modifications	MH+ [Da]	# PSMs			Area			Line	ΣCoverage			Σ# Unique Peptides			Σ# PSMs
					D0P	D1P	D2P	D0P	D1P	D2P		D0P	D1P	D2P	D0P	D1P	D2P	D0P	D1P	D2P
WRDGRGAAQNIIPASTGAAKAVGKVIPELNGKL	A0SNU7	Glyceraldehyde-3-phosphate dehydrogenase (Fragment)		3358.86	21	10	5	5.16157e+08	3.17461e+07	3.16054e+07		64.23	61.15	64.23	13	11	11	130	104	104
KAEEEYPDLSKHNNHMAKALTL	I3LBJ8	Creatine kinase M-type		2539.25	4	5	5	1.7996e+07	9.55873e+06	7.63481e+06		24.67	30.45	30.45	10	10	10	54	55	55
RIKAAIPSIKF	K7GKJ8	Phosphoglycerate kinase (Fragment)		1243.79	4	6	4	2.73339e+08	4.63964e+08	1.9698e+08		21.37	21.11	17.94	8	1	1	44	42	35
LVWVNEEDHL	I3LBJ8	Creatine kinase M-type		1253.62	5	3	3	3.45738e+07	1.55526e+07	2.05322e+07		24.67	30.45	30.45	10	10	10	54	55	55
RKLAVNMVPFPRLHF	I3LBV1	Uncharacterized protein (Fragment)		1825.04	5	4	6	1.39613e+07	2.0225e+07	3.23844e+07		3.51	3.51	3.51	1	1	1	5	4	6
VTQGLRVGGVF	F1STY7	Uncharacterized protein		1132.65	3	3	7	1.09657e+07	1.59117e+07	4.42385e+07		21.15	21.15	21.15	1	1	1	3	3	7
					D0P	D1P	D3P	D0P	D1P	D3P		D0P	D1P	D3P	D0P	D1P	D3P	D0P	D1P	D3P
VSNIDGTHIAKTLATLNPESSL	F1RNU9	Glucose-6-phosphate isomerase		2281.2	6	8	3	2.65261e+06	6.97388e+06	3.74089e+06		17.56	17.03	10.57	8	7	5	28	26	19
MKGIGWLPLGSL	F1SHW9	Uncharacterized protein (Fragment)	M1(Oxidation)	1287.71	8	24	8	4.64944e+06	5.37302e+06	2.14198e+06		4.61	5.15	5.15	6	7	7	68	90	74
KWRPPDRIGAGGIDGYL	F1RH20	Uncharacterized protein		1870.99	3	4	3	3.91339e+07	4.71378e+07	3.87785e+07		14.04	10.61	15.09	13	10	11	57	35	46
MRMPPWVNIW	F1RFH9	Uncharacterized protein		1329.66	18	26	10	1.67964e+07	1.48723e+07	7.44487e+06		14	10.57	11.38	11	8	9	72	74	52
					D0P	D2P	D3P	D0P	D2P	D3P		D0P	D2P	D3P	D0P	D2P	D3P	D0P	D2P	D3P
RALGTNPTNAEVKKVLGNPSNEEMNAKKIEF	Q29069	Myosin light chain		3399.77	5	5	4	3.262e+07	2.22848e+07	1.48934e+07		27.33	27.33	32	3	2	3	9	10	16
IDSRKGAEKLLGSL	F1S9D6	Myosin-7		1486.86	3	3	5	9.62062e+06	6.69208e+06	6.89096e+07		6.88	4.08	4.08	7	4	4	55	37	38
DAFPDKVAIQL	F1RQQ8	Phosphorylase		1216.66	5	7	4	1.42107e+09	5.29353e+08	3.57032e+08		22.68	19.02	23.39	14	10	13	62	55	66
SLIKGVDEGPDGLKL	O02855	Cytosolic glycerol-3-phosphate dehydrogenase (Fragment)		1540.86	6	11	6	4.01408e+07	3.61245e+07	2.01735e+07		13.3	13.3	13.3	3	3	3	14	17	17
WDWVGGRY	F1RNU9	Glucose-6-phosphate isomerase		1038.48	4	3	3	5.50526e+07	5.65063e+07	4.38044e+07		17.56	10.22	10.57	8	4	5	28	17	19
TVKNLPTGARITF	F1RH20	Uncharacterized protein		1417.82	4	3	6	2.42885e+08	8.09645e+07	1.70496e+08		14.04	12.54	15.09	13	10	11	57	38	46
					D1P	D2P	D3P	D1P	D2P	D3P		D1P	D2P	D3P	D1P	D2P	D3P	D1P	D2P	D3P
EAFVKHIMSI	Q29069	Myosin light chain	M8(Oxidation)	1190.62	6	5	5	2.26475e+07	6.0041e+07	4.33411e+07		27.33	27.33	32	2	2	3	9	10	16
EDQIISANPLL	F1SS64	Myosin-1		1212.65	5	6	9	1.33728e+08	1.15967e+08	2.99886e+08		7.68	7.22	7.22	4	2	5	171	190	219
MLTDRENQSIL	F1SS64	Myosin-1		1319.66	5	3	3	3.93968e+08	2.26715e+08	2.68034e+08		7.68	7.22	7.22	4	2	5	171	190	219
VPYWEKTF	F1RJW7	Calsequestrin		1069.54	7	4	4	8.34419e+07	4.9834e+07	9.08941e+07		11.94	9.2	9.2	4	3	3	18	12	14
TTMEKAGAHLKGGAKRVIISAPSADAPMF	A0SNU7	Glyceraldehyde-3-phosphate dehydrogenase (Fragment)		2955.56	7	4	5	1.412e+07	1.11848e+07	1.18041e+07		61.15	64.23	64.4	11	11	1	104	104	70
MTTVHAITATQKTVDGPSGKL	A0SNU7	Glyceraldehyde-3-phosphate dehydrogenase (Fragment)	M1(Oxidation)	2172.13	3	9	6	1.51642e+06	3.30581e+06	2.50135e+06		61.15	64.23	64.4	11	11	1	104	104	70
GTGLRGGVHVKL	I3LBJ8	Creatine kinase M-type		1193.71	5	3	3	1.61594e+06	662841	609913		30.45	30.45	24.67	10	10	9	55	55	45
TKLTPFIL	F1RNU9	Glucose-6-phosphate isomerase		932.581	4	4	4	3.09378e+08	2.95235e+08	3.5609e+08		17.03	10.22	10.57	7	4	5	26	17	19
TSGVHTFPSVLQPSGL	K7ZRJ9	IgG heavy chian constant region (Fragment)		1626.85	5	3	3	7.33846e+06	5.66966e+06	8.08674e+06		4.97	6.16	6.16	1	2	2	5	4	4
VIEPDVRPGFNTY	Q29117	Titin (Fragment)		1506.76	4	3	3	9.27093e+06	6.8231e+06	9.22522e+06		2.27	2.27	2.27	1	1	1	4	3	3
MKGIGWLPLGSL	F1SHW9	Uncharacterized protein (Fragment)		1271.72	42	62	44	1.16901e+08	8.9541e+07	9.15228e+07		5.15	4.07	5.15	7	6	7	90	101	74
HERLPGPVYPFF	K7GN52	Uncharacterized protein		1458.75	9	7	8	5.05705e+06	6.54656e+06	6.97676e+06		3.97	3.97	3.97	2	2	2	10	12	15
FQVDVNKAVEQF	F1S557	Uncharacterized protein		1423.72	4	3	3	5.67754e+06	3.48077e+06	2.87977e+06		5.46	3.19	3.72	6	3	4	23	13	16
IQNKVPQLPITNF	F1SMN5	Uncharacterized protein		1511.86	7	7	7	5.00143e+06	8.68745e+06	1.11436e+07		2.57	1.88	1.88	4	3	3	21	19	22
NISNGGPAPEAITDKIF	F1S814	Uncharacterized protein		1743.89	4	7	8	1.45702e+06	3.18823e+06	3.45248e+06		26.51	26.51	26.51	10	10	10	67	66	77

## Sheet: Common in 2 time points
					Peptides					Proteins
Sequence	Accession	Description	Modifications	MH+ [Da]	# PSMs		Area		Line	ΣCoverage		Σ# Unique Peptides		Σ# PSMs
					D0P	D1P	D0P	D1P		D0P	D1P	D0P	D1P	D0P	D1P
EEAEASLEHEEGKILRIQL	F1SS64	Myosin-1		2194.13	8	5	3.58894e+07	3.6404e+07		9.54	7.68	3	4	189	171
VIPFQNPEEQDEGWL	A1EAJ7	Bridging integrator 1		1800.85	9	7	5.11359e+06	3.44463e+06		3.46	3.46	2	2	14	11
DDIKKVVKQASEGPLKGIL	A0SNU7	Glyceraldehyde-3-phosphate dehydrogenase (Fragment)		2038.19	7	3	1.19556e+08	2.19659e+07		64.23	61.15	13	11	130	104
DKFQPLVDEPKNL	A2THZ2	Albumin (Fragment)		1542.82	3	4	3.99674e+06	5.95658e+06		8.57	3.62	4	2	7	5
SINDDPKMLHSLKTAKNQSDRL	F1SHW9	Uncharacterized protein (Fragment)		2511.3	3	5	1.19736e+06	1.79134e+06		4.61	5.15	6	7	68	90
					D0P	D2P	D0P	D2P		D0P	D2P	D0P	D2P	D0P	D2P
DAGAGIALNDHF	A0SNU7	Glyceraldehyde-3-phosphate dehydrogenase (Fragment)		1200.57	5	5	4.3521e+07	3.1929e+07		64.23	64.23	13	11	130	104
SMEHIRVGWEQL	F1RU49	Uncharacterized protein		1484.73	3	5	1.20026e+07	1.60859e+07		8.64	9.75	5	5	20	23
MKGIGWIPMESL	F1SHW9	Uncharacterized protein (Fragment)		1361.7	6	5	1.72585e+07	1.57414e+07		4.61	4.07	6	6	68	101
					D0P	D3P	D0P	D3P		D0P	D3P	D0P	D3P	D0P	D3P
WSAKAPNDFNL	F1RQQ8	Phosphorylase		1262.62	5	3	4.35376e+07	1.74322e+07		22.68	23.39	14	13	62	66
EEMEEDAGLGNGGLGRL	F1RQQ8	Phosphorylase		1746.8	3	7	1.92963e+07	6.96996e+06		22.68	23.39	14	13	62	66
TGLPFVTAPNKF	I3LPP1	Fumarate hydratase, mitochondrial		1291.7	4	3	3.59227e+06	3.80298e+06		2.58	2.58	1	1	4	3
YQLEIDKF	Q75NG6	Troponin T fast skeletal muscle type		1055.54	4	4	1.42449e+08	1.43233e+08		3.2	3.2	1	1	4	4
VQNVLGHYIGSF	F1SHW9	Uncharacterized protein (Fragment)		1333.69	3	5	1.52991e+07	1.63743e+07		4.61	5.15	6	7	68	74
SIPYFQQTGVRGF	F1S814	Uncharacterized protein		1499.75	3	3	2.47299e+07	2.17665e+07		26.51	26.51	10	10	79	77
					D1P	D3P	D1P	D3P		D1P	D3P	D1P	D3P	D1P	D3P
LKELMQTPNF	O02855	Cytosolic glycerol-3-phosphate dehydrogenase (Fragment)		1220.64	4	4	2.78239e+07	3.78851e+07		21.81	13.3	4	3	12	17
KGKYYPLKSMTEQEQQQL	I3LBJ8	Creatine kinase M-type		2199.11	3	5	2.51698e+06	2.79927e+06		30.45	24.67	10	9	55	45
VVNTNVPRASVPDGF	D0G778	Macrophage migration inhibitory factor (Fragment)		1571.82	3	4	2.74879e+06	4.10008e+06		13.76	13.76	1	1	3	4
EYSDPVDGSISRNQGL	F1S814	Uncharacterized protein		1736.81	4	6	4.51666e+06	6.34689e+06		26.51	26.51	10	10	67	77
RILASDKPYIL	F1RHL9	Uncharacterized protein		1288.76	3	3	1.30194e+07	1.82302e+07		2.57	2.57	2	2	4	4
VQAQVNSKQLSDL	F1SHW9	Uncharacterized protein (Fragment)		1429.76	4	4	9.39061e+06	6.15106e+06		5.15	5.15	7	7	90	74
DWVPYINGKF	F1SDI2	Uncharacterized protein		1238.62	3	5	6.78057e+06	9.22505e+06		17.86	17.86	1	1	3	5
LTAALGLPEAL	F1RFH9	Uncharacterized protein		1068.63	6	4	3.37185e+07	2.77376e+07		10.57	11.38	8	9	74	52
					D2P	D3P	D2P	D3P		D2P	D3P	D2P	D3P	D2P	D3P
KTKEEEQQRLINDLTAQRARL	F1SS62	Myosin-1 (Fragment)		2540.39	5	4	4.38753e+07	3.87892e+07		5.58	5.58	2	2	131	138
MRIEEALGDKAVF	B1A3A0	Beta-enolase 3 transcript variant 1	M1(Oxidation)	1494.76	3	3	2.28992e+07	1.21091e+07		15.9	15.9	5	6	50	46
IKAAGVNVEPFWPGL	F1RN65	Uncharacterized protein (Fragment)		1597.88	6	5	2.21634e+06	1.53638e+06		16.48	16.48	1	1	6	5
VFHSFGGGTGSGF	F2Z5S8	Uncharacterized protein		1256.57	3	4	3.6724e+06	5.3823e+06		6.7	6.7	2	2	8	9
EIKVEYVPKQEPPKIHL	F1RH20	Uncharacterized protein		2047.16	6	3	4.58699e+07	6.78595e+06		12.54	15.09	10	11	38	46
AFHERLPGPVYPFF	K7GN52	Uncharacterized protein		1676.86	5	7	2.83204e+06	1.75442e+06		3.97	3.97	2	2	12	15
LGFPTTKTYFPHF	K7GLP2	Uncharacterized protein		1555.8	9	6	4.38657e+07	2.2988e+07		29.09	29.09	2	2	10	7
DIMDRPPRSPKEPLISGW	F1RFH9	Uncharacterized protein		2094.08	4	6	7.94439e+06	1.05674e+07		9.47	11.38	8	9	51	52
IGDAAKNQVALNPQNTVF	I3L7U0	Uncharacterized protein (Fragment)		1899.99	3	6	2.55309e+06	5.94099e+06		3.01	3.01	1	1	3	6
TLKGLTPTGMLPSGVL	I3LQC2	Uncharacterized protein		1584.9	3	6	806597	1.24847e+06		21.92	21.92	1	1	3	6
TQTLRPGVKLTL	F1SE27	Uncharacterized protein		1326.81	4	3	6.79756e+06	4.68435e+06		9.3	9.3	1	1	4	3
FPEPVRVLEGETARF	I3L8Q0	Uncharacterized protein		1746.92	4	7	2.21418e+07	2.94106e+07		1.41	1.41	2	2	14	17
HVVIAGPQDSPFEGGTF	K7GKK5	Uncharacterized protein (Fragment)		1757.85	3	4	1.95234e+06	1.73826e+06		11.97	11.97	1	1	3	4

## Sheet: Unique peptides
						Peptides		Proteins
Time points	Sequence	Accession	Description	Modifications	MH+ [Da]	# PSMs	Area	ΣCoverage	Σ# Unique Peptides	Σ# PSMs
D0P	EKPAKYDDIKKVVKQASEGPLKGIL	A0SNU7	Glyceraldehyde-3-phosphate dehydrogenase (Fragment)		2754.56	6	6.23573e+07	64.23	13	130
	ITGESGAGKTVNTKRVIQYF	F1SS64	Myosin-1		2169.16	3	4.89275e+06	9.54	3	189
	EEAEASLEHEEGKILRAQL	F1S9D6	Myosin-7		2152.09	9	5.07179e+07	6.88	7	55
	LTEAPLNPKANREKMTQIMF	B6VNT8	Cardiac muscle alpha actin 1		2332.21	4	1.78441e+07	23.61	9	85
	FDEEGSKIVKDL	K7GKJ8	Phosphoglycerate kinase (Fragment)		1379.7	3	5.31726e+06	21.37	8	44
	SVDKASWQGGGIF	L8AXL3	IgG heavy chain		1351.66	4	1.09078e+07	2.79	1	4
	IFQERDPANIKWGDAGATY	A0SNU7	Glyceraldehyde-3-phosphate dehydrogenase (Fragment)		2152.04	3	6.80119e+06	64.23	13	130
	KILAKYEIDL	Q1HL06	6-phosphofructokinase (Fragment)		1205.71	4	1.77614e+07	4.44	2	5
	INIDPNAKGWMDW	D4PEM8	N-Myc downstream regulated gene 2		1559.73	6	1.15814e+06	3.64	1	6
	LAQIPIAMSPLSNNSL	B5SYT8	Adenosine monophosphate deaminase 1 (Fragment)		1668.9	4	3.62718e+06	11.02	3	12
	DWVGGRYSL	F1RNU9	Glucose-6-phosphate isomerase		1052.52	4	7.20237e+07	17.56	8	28
	AIGTGKTATPQQAQEVHEKLRGW	D0G7F6	Triosephosphate isomerase		2506.31	3	4.29934e+06	32.66	5	35
	LEEELKNVTNNL	P79309	Tropomyosin TM30-pl (Fragment)		1415.74	3	5.05918e+06	13.04	1	3
	TIVTKDAGEGGLSL	F1SMN5	Uncharacterized protein		1360.73	4	1.93464e+07	3.09	5	20
	VGVVGMLDPPRKEVTGSIQL	F1RFH9	Uncharacterized protein		2095.16	6	5.51006e+07	14	11	72
	MKGIGWIPLGSL	F1SHW9	Uncharacterized protein (Fragment)		1271.72	42	3.54087e+08	4.61	6	68
	SPQDINTKWDTVRKLVPSRDQML	F1RU49	Uncharacterized protein		2727.42	5	3.61538e+07	8.64	5	20
	KIRIDAMHGVVGPYVKKIL	F1S814	Uncharacterized protein		2137.27	22	3.98184e+08	26.51	10	79
	KVSGLPAPDVSW	F1RH92	Uncharacterized protein		1255.67	3	1.6075e+07	2.4	1	3
	YSIGNGSVFGKDQPIIL	F1SIX1	Uncharacterized protein		1807.96	4	4.96341e+06	10.43	1	4
	LDTAWKQMSSF	F1S557	Uncharacterized protein		1313.62	5	6.22311e+07	4.55	5	19
	LEIKVEYVPKQEPPKIHL	F1RH20	Uncharacterized protein		2160.24	17	2.31639e+08	14.04	13	57
D1P	FDKPVSPLL	I3LBJ8	Creatine kinase M-type		1015.58	4	1.04769e+09	30.45	10	55
	KAVEHINKTLGPALL	B1A3A0	Beta-enolase 3 transcript variant 1		1603.96	5	4.39952e+07	15.9	5	63
	AAFPPDVTGNL	A1XQV9	MLC2v (Fragment)		1101.56	7	2.74294e+07	27.89	3	26
	ELDQALKPTKPMRF	Q70PG2	Phosphoglycerate mutase 2 (Fragment)		1673.9	4	1.01512e+07	36.84	1	4
	IALRGLL	F1S557	Uncharacterized protein		755.513	3	5.75364e+07	5.46	6	23
D2P	AIAGTLKFNPETDF	F1SRC5	Aconitate hydratase, mitochondrial (Fragment)		1523.78	5	3.22542e+06	3.38	2	7
	MSVKNWPWMKL	F1S9D6	Myosin-7	M9(Oxidation)	1435.72	5	1.71659e+07	4.08	4	37
	RQRYRILNPAAIPEGQF	F1S9D6	Myosin-7		2029.11	4	3.41092e+07	4.08	4	37
	KSQRKTDSAEITIKIQL	D9YJ49	Piwi-like 2		1959.12	9	3.87974e+08	1.73	1	9
	VQRNVNIFKF	D2SW96	L-lactate dehydrogenase		1264.72	4	1.13608e+07	22.89	6	25
	VGDIGDTVEDPYTSF	B2CZR7	CFL2b variant 1		1614.72	3	559722	9.04	1	3
	LEKFGVTF	I3LES8	Uncharacterized protein (Fragment)		940.516	3	3.2959e+08	7.21	1	3
	MKGIGWIPLGSL	F1SHW9	Uncharacterized protein (Fragment)	M1(Oxidation)	1287.71	20	6.09912e+06	4.07	6	101
D3P	EAFVKHIMSI	Q29069	Myosin light chain		1174.63	6	5.26025e+08	32	3	16
	WMVTRINQQL	F1SS64	Myosin-1		1288.68	3	3.60109e+07	7.22	5	219
	LEEKLKEAETRAEF	Q8MKF3	Beta-tropomyosin (Fragment)		1692.88	3	2.93906e+06	9.15	1	3
	IGQKVAHALAEGL	D0G7F6	Triosephosphate isomerase		1306.75	4	1.3567e+07	23.39	4	68
	AENISRVLYPNDNF	Q19PY1	Phosphorylase (Fragment)		1651.81	5	2.13003e+07	23.39	13	66
	VFKDIVEDPDKF	Q9XSE7	Sarcolumenin (Fragment)		1451.74	5	5113083	7.64	1	5
	GIEIPAEKVFL	F1SHL9	Pyruvate kinase (Fragment)		1215.7	3	3.34035e+07	6.48	2	20
	DSGDGVTHNVPIYEGY	B6VNT8	Cardiac muscle alpha actin 1		1722.76	3	3.40518e+06	21.75	8	112
	FGVSRALGVL	F1SLZ4	Citrate synthase (Fragment)		1018.6	3	1.09722e+07	6.29	1	3
	DDMEKIWHHTF	B6VNT8	Cardiac muscle alpha actin 1	M3(Oxidation)	1474.64	3	2.41059e+07	21.75	8	112
	AQIPIAMSPLSNNSL	B5SYT8	Adenosine monophosphate deaminase 1 (Fragment)	M7(Oxidation)	1571.81	7	1.13546e+06	13.39	4	23
	AEEAPYDAIHVGAAAPVVPQAL	J9JIK8	Protein-L-isoaspartate O-methyltransferase (Fragment)		2189.13	5	774922	10.58	1	5
	FKDLVNML	Q19PY1	Phosphorylase (Fragment)		979.527	5	1.96371e+07	23.39	13	66
	DIMDRPPRSPKEPLISGWL	F1RFH9	Uncharacterized protein		2207.17	3	1.20187e+07	11.38	9	52
	LTPLPDRVVVAGY	F1RH20	Uncharacterized protein		1399.79	3	6.14629e+07	15.09	11	46
	AVNAIGVSQPSVNTKPFMPIAPTSEPQHL	F1RH20	Uncharacterized protein		3030.58	5	2.1461e+06	15.09	11	46
	AAGLPHFSSGIF	F1S557	Uncharacterized protein		1203.62	4	1.23252e+08	3.72	4	16
	EIPISGEPPPKVIW	F1SRI8	Uncharacterized protein (Fragment)		1561.86	4	1.68978e+06	4.31	3	14
