# Supplementary material for: Structural Changes and Evolution of Peptides During Chill Storage of Pork
Source: Front Nutr. 2020 Sep 22;7:151. doi: 10.3389/fnut.2020.00151 (PMC7536345; doi:10.3389/fnut.2020.00151)
Supplement: Supplementary file 2 [file Table_2.XLSX]

## Sheet: Common in 4 time points
					Peptides									Proteins
Sequence	Accession	Description	Modifications	MH+ [Da]	# PSMs				Aera				Line	ΣCoverage				Σ# Unique Peptides				Σ# PSMs
					D0P/T	D1P/T	D2P/T	D3P/T	D0P/T	D1P/T	D2P/T	D3P/T		D0P/T	D1P/T	D2P/T	D3P/T	D0P/T	D1P/T	D2P/T	D3P/T	D0P/T	D1P/T	D2P/T	D3P/T
GQTVEQVTNAVGALAK	F1SS64	Myosin-1		1585.85	9	7	7	10	3.54109e+07	3.3856e+07	3.30696e+07	1.16512e+08		32.72	28.16	37.35	28.84	7	6	11	7	424	460	616	472
LAQESIMDIENEK	F1SS64	Myosin-1		1519.73	7	8	8	7	5.6945e+06	5.2103e+06	4.41995e+06	4.77717e+06		32.72	28.16	37.35	28.84	7	6	11	7	424	460	616	472
EDQVFPMNPPK	F1SS64	Myosin-1		1301.62	6	7	10	6	6.08883e+07	4.89353e+07	5.19592e+07	2.88555e+07		24.5	21.76	28.78	22.07	9	7	10	8	437	470	591	454
TVKEDQVFPMNPPKF	F1SS64	Myosin-1		1776.9	21	20	26	22	1.9121e+08	1.42446e+08	2.84428e+08	1.67844e+08		17.79	16.8	19.03	16.24	20	21	20	19	178	200	248	180
ANLLQAEIEELR	F1SS62	Myosin-1 (Fragment)		1398.76	18	16	26	17	1.6096e+09	3.61438e+09	7.10418e+09	3.20918e+09		32.72	28.16	37.35	28.84	7	6	11	7	424	460	616	472
TKLEQQVDDLEGSLEQEK	F1SS62	Myosin-1 (Fragment)		2089.03	19	21	21	22	5.9196e+07	2.51333e+08	3.49327e+08	1.22385e+08		18.14	10.33	10.33	22.19	1	3	3	6	32	29	41	34
NLQQEISDLTEQIAEGGK	F1SS62	Myosin-1 (Fragment)		1972.99	29	32	47	39	3.72012e+07	1.67018e+07	5.86769e+07	5.45771e+07		18.14	28.16	10.33	22.19	1	6	3	6	32	460	41	34
NLTEEMAGLDETIAK	F1SS62	Myosin-1 (Fragment)	M6(Oxidation)	1650.79	22	17	27	16	4.77419e+07	3.15458e+07	1.38163e+08	6.20353e+07		14.23	14.23	9.49	14.23	3	3	2	3	15	14	11	14
SEIQAALEEAEASLEHEEGK	F1SS62	Myosin-1 (Fragment)		2170.02	22	29	28	33	4.66126e+08	2.42728e+08	2.40042e+08	1.45777e+08		32.72	28.16	37.35	28.84	7	6	11	7	424	460	616	472
LEQQVDDLEGSLEQEK	F1SS62	Myosin-1 (Fragment)		1859.89	8	9	8	7	1.65467e+07	1.37664e+07	1.20335e+07	8.82923e+06		18.95	18.95	20.97	18.55	1	1	2	1	67	86	94	85
LAQESTMDIENDKQQLDEK	F1SS62	Myosin-1 (Fragment)	M7(Oxidation)	2251.04	9	8	4	7	8.94332e+06	9.90313e+06	4.3982e+06	5.03382e+06		30.21	30.21	26.56	42.19	5	5	4	5	40	54	48	41
VVESMQSMLDAEIR	F1SS62	Myosin-1 (Fragment)		1607.77	12	18	15	18	3.14556e+08	3.73934e+08	1.02724e+09	3.97973e+08		15.56	4.07	13.52	12.22	6	2	5	4	15	7	17	7
NDLQLQVQAEADSLADAEER	F1SS62	Myosin-1 (Fragment)		2215.05	10	15	33	35	6.20992e+07	7.07546e+06	5.21634e+07	2.66762e+07		14.7	18.37	20.73	32.28	5	6	7	9	99	107	117	98
SQEDLKEQLAMVER	F1SS62	Myosin-1 (Fragment)		1675.83	3	7	8	6	679193	4.55979e+06	9.11349e+06	1.23752e+06		8.08	6.76	8.64	10.08	4	3	4	4	24	26	37	40
LAQESTMDIENDKQQLDEK	F1SS62	Myosin-1 (Fragment)		2235.05	12	10	11	15	1.39947e+07	1.03584e+07	9.32796e+06	1.3087e+07		10.07	8.26	8.56	10.67	9	7	6	9	29	36	33	37
AGLLGLLEEMR	F1SS62	Myosin-1 (Fragment)		1201.66	10	7	9	6	1.02524e+08	5.31567e+06	1.72872e+07	9.01996e+06		9.41	8.73	11.02	8.74	5	4	6	5	19	14	26	18
NLTEEMAGLDETIAK	F1SS62	Myosin-1 (Fragment)		1634.79	28	32	31	29	2.35501e+09	1.73156e+09	2.4321e+09	2.601e+09		28.86	27.06	31.31	31.31	7	10	9	10	118	148	139	135
TKLEQQVDDLEGSLEQEKK	F1SS62	Myosin-1 (Fragment)		2217.13	12	10	13	12	8.94938e+06	1.29819e+07	1.2599e+07	8.08395e+06		14.64	11.49	12.18	14.36	9	6	7	7	38	40	52	43
VAEQELLDASER	F1SS62	Myosin-1 (Fragment)		1359.68	7	8	9	7	1.96491e+07	2.97585e+07	1.59635e+07	2.01918e+07		27.46	26.41	29.23	25.35	5	5	6	4	89	118	125	102
NAYEESLDQLETLKR	F1SS62	Myosin-1 (Fragment)		1808.9	4	8	6	7	2.06412e+06	4.81279e+06	5.53479e+07	7.29773e+06		1.18	2.01	1.57	3.39	1	3	2	4	13	13	16	21
VVESMQSMLDAEIR	F1SS62	Myosin-1 (Fragment)	M5(Oxidation)	1623.77	9	8	7	7	9.26833e+06	6.10323e+06	1.02372e+07	4.44316e+06		28.86	27.06	31.31	31.31	7	10	9	10	118	148	139	135
NAYEESLDQLETLK	F1SS62	Myosin-1 (Fragment)		1652.79	15	25	20	20	7.85977e+08	7.84189e+08	1.08402e+09	5.47636e+08		8.08	6.76	8.64	10.08	4	3	4	4	24	26	37	40
DIDDLELTLAK	F1SS62	Myosin-1 (Fragment)		1245.66	8	19	14	9	3.52867e+09	1.55502e+09	1.85926e+09	1.62097e+09		17.79	16.8	19.03	16.24	20	21	20	19	178	200	248	180
IQLELNQVK	F1SS62	Myosin-1 (Fragment)		1084.63	5	8	7	7	5.8416e+07	3.33921e+08	1.67101e+08	5.28916e+08		17.79	16.8	19.03	16.24	20	21	20	19	178	200	248	180
AEDEEEINAELTAK	F1SS62	Myosin-1 (Fragment)		1561.72	7	10	8	7	8.2468e+07	8.20838e+07	7.73186e+07	6.14359e+07		23.64	14.29	20.78	13.51	8	5	6	4	15	11	14	12
ALQEAHQQTLDDLQAEEDKVNTLTK	F1SS62	Myosin-1 (Fragment)		2838.41	12	11	14	15	9.44387e+07	5.52303e+07	1.60268e+08	7.73343e+07		32.72	28.16	37.35	28.84	7	6	11	7	424	460	616	472
KDIDDLELTLAK	F1SS62	Myosin-1 (Fragment)		1373.75	7	7	8	6	7.78921e+06	6.26906e+06	6.84287e+06	3.48966e+06		3.4	3.4	3.4	3.4	1	1	1	1	7	9	7	8
DFELNALNAR	F1S9D6	Myosin-7		1162.59	5	6	7	5	9.42943e+07	4.3667e+07	8.84887e+07	4.89871e+07		32.72	21.76	37.35	28.84	7	7	11	7	424	470	616	472
NLTEEMAGLDEIIAK	F1S9D6	Myosin-7		1646.83	15	15	17	15	4.8709e+08	4.5388e+08	6.68511e+08	4.49639e+08		30.21	30.21	26.56	42.19	5	5	4	5	40	54	48	41
NLTEEMAGLDEIIAK	F1S9D6	Myosin-7	M6(Oxidation)	1662.83	14	14	10	17	1.45041e+07	1.13437e+07	8.21884e+06	7.20205e+06		32.72	28.16	37.35	28.84	7	6	11	7	424	460	616	472
LTQESIMDLENDKQQLDER	F1S9D6	Myosin-7		2305.1	5	4	8	6	6.67973e+06	3.6905e+06	8.16699e+06	4.62523e+06		2.54	4.19	2.46	3.24	6	9	6	7	17	23	21	26
NNLLQAELEELR	F1S9D6	Myosin-7		1441.77	7	9	18	5	1.78019e+08	1.14661e+08	2.73846e+08	1.14108e+08		27.46	26.41	29.23	25.35	5	5	6	4	89	118	125	102
LAEQELIETSER	F1S9D6	Myosin-7		1417.72	5	8	8	8	4.65289e+06	5.5911e+06	4.3399e+06	4.02467e+06		18.98	15.66	12.35	21.69	1	5	3	2	16	16	16	15
LEDEEEMNAELTAK	F1S9D6	Myosin-7		1621.72	6	9	7	6	2.10263e+06	1.70559e+06	1.31565e+06	1.12545e+06		28.86	27.06	31.31	31.31	7	10	9	10	118	148	139	135
ALQEAHQQALDDLQAEEDKVNTLTK	F1S9D6	Myosin-7		2808.4	13	13	20	14	3.71846e+07	4.74766e+07	3.04206e+07	2.76158e+07		10.07	8.26	8.56	10.67	9	7	6	9	29	36	33	37
NDLQLQVQAEQDNLADAEER	F1S9D6	Myosin-7		2299.08	5	7	12	10	3.43399e+06	3.75288e+06	4.43591e+06	3.50391e+06		18.14	10.33	10.33	22.19	1	3	3	6	32	29	41	34
LQDLVDKLQLK	F1S9D6	Myosin-7		1312.78	9	6	6	4	6.80414e+06	4.01853e+06	5.97428e+06	2.30193e+06		32.72	28.16	37.35	28.84	7	6	11	7	424	460	616	472
VKLEQHVDDLEGSLEQEK	F1S9D6	Myosin-7		2096.06	7	8	6	7	2.91778e+06	2.56684e+06	2.22975e+06	1.73525e+06		17.79	16.8	19.03	16.24	20	21	20	19	178	200	248	180
NLQEEISDLTEQLGSSGK	F1S9D6	Myosin-7		1947.95	12	11	14	12	1.37443e+07	2.66178e+06	9.57924e+06	5.30216e+06		16.13	4.44	15.73	23.39	3	1	3	4	17	17	22	24
KPAAAAAPAPAPAPAPAPAPAPPK	A1XQT6	MLC1f		2098.18	16	25	19	12	8.38376e+06	2.13994e+07	9.21907e+06	3.71472e+06		32.72	28.16	37.35	28.84	7	6	11	7	424	460	616	472
ITLSQVGDVLR	A1XQT6	MLC1f		1200.71	5	9	8	7	9.73385e+07	7.09421e+08	1.82618e+08	3.47181e+08		17.79	16.8	19.03	16.24	20	21	20	19	178	200	248	180
KPAAAAAPAPAPAPAPAPAPAPPKEEK	A1XQT6	MLC1f		2484.36	13	14	16	16	2.77626e+06	8.4606e+06	1.66662e+06	8.38499e+06		24.5	21.76	28.78	22.07	9	7	10	8	437	470	591	454
DQGSYEDFVEGLR	A1XQT6	MLC1f		1514.68	5	5	5	4	6.89149e+06	7.2865e+06	8.11634e+06	7.57583e+06		17.79	16.8	19.03	16.24	20	21	20	19	178	200	248	180
VLVVHDGFEGLAK	Q1HL06	6-phosphofructokinase (Fragment)		1383.76	6	5	5	6	3.23966e+06	2.019e+06	2.44845e+06	2.31312e+06		32.72	28.16	37.35	28.84	7	6	11	7	424	460	616	472
SFEQISANITK	Q1HL06	6-phosphofructokinase (Fragment)		1237.64	5	6	8	5	4.1447e+06	3.68294e+06	4.28102e+06	3.12834e+06		32.72	28.16	37.35	28.84	7	6	11	7	424	460	616	472
SYELPDGQVITIGNER	B2ZFN7	Actin (Fragment)		1790.89	14	22	17	21	2.47396e+08	2.59968e+08	3.80196e+08	2.75825e+08		32.72	28.16	37.35	28.84	7	6	11	7	424	460	616	472
FQPSFIGMESAGIHETTY	B2ZFN7	Actin (Fragment)		2014.92	10	9	8	10	2.22615e+07	1.65463e+07	4.30311e+07	3.88063e+07		32.72	28.16	37.35	28.84	7	6	11	7	424	460	616	472
QPSFIGMESAGIHETTY	B2ZFN7	Actin (Fragment)		1867.85	7	12	9	7	5.74015e+06	9.52162e+06	7.70161e+06	6.6881e+06		32.72	28.16	37.35	28.84	7	6	11	7	424	460	616	472
IGMESAGIHETTY	B2ZFN7	Actin (Fragment)	M3(Oxidation)	1424.64	62	70	69	61	3.39657e+08	3.36809e+08	2.84063e+08	2.25479e+08		32.72	28.16	37.35	28.84	7	6	11	7	424	460	616	472
IGMESAGIHETTY	B2ZFN7	Actin (Fragment)		1408.64	14	22	19	21	9.71339e+08	8.29914e+08	7.11542e+08	6.64642e+08		32.72	28.16	37.35	28.84	7	6	11	7	424	460	616	472
MILPVGASSF	B1A3A0	Beta-enolase 3 transcript variant 1		1021.54	7	12	5	4	2.04816e+08	3.03173e+08	4.58794e+08	8.2e+07		32.72	28.16	37.35	28.84	7	6	11	7	424	460	616	472
AGNPDLVLPVPAF	B1A3A0	Beta-enolase 3 transcript variant 1		1309.72	6	14	7	8	2.65753e+08	7.82171e+08	6.39704e+08	2.038e+08		32.72	28.16	37.35	28.84	7	6	11	7	424	460	616	472
ELQAFENIEDEIK	F1RJW7	Calsequestrin		1577.77	4	7	7	7	6.15511e+06	1.16697e+07	8.59127e+06	6.44501e+06		32.72	28.16	37.35	28.84	7	6	11	7	424	460	616	472
GQSIDDMIPAQK	I3LBJ8	Creatine kinase M-type	M7(Oxidation)	1318.63	42	31	38	27	9.30187e+07	9.74559e+07	5.23018e+07	3.12947e+07		24.5	21.76	28.78	22.07	9	7	10	8	437	470	591	454
GQSIDDMIPAQK	I3LBJ8	Creatine kinase M-type		1302.64	6	6	5	6	1.8428e+08	1.75645e+08	1.39773e+08	9.31534e+07		32.72	28.16	37.35	28.84	7	6	11	7	424	460	616	472
DLFDPIIQDR	I3LBJ8	Creatine kinase M-type		1231.63	8	8	8	4	4.06225e+08	3.16027e+08	5.64308e+08	2.80267e+08		32.72	28.16	37.35	28.84	7	6	11	7	424	460	616	472
MWNEHLGY	I3LBJ8	Creatine kinase M-type		1049.45	18	26	25	22	5.33812e+08	6.38794e+08	7.06839e+08	4.92464e+08		17.79	16.8	19.03	16.24	20	21	20	19	178	200	248	180
MWNEHLGY	I3LBJ8	Creatine kinase M-type	M1(Oxidation)	1065.45	19	23	20	18	8.59977e+07	9.16676e+07	4.31721e+07	5.54198e+07		17.79	16.8	19.03	16.24	20	21	20	19	178	200	248	180
LGSSEVEQVQLVVDGVK	I3LBJ8	Creatine kinase M-type		1785.96	4	9	9	10	8.54595e+06	4.53546e+06	3.10133e+07	1.51471e+07		17.79	16.8	19.03	16.24	20	21	20	19	178	200	248	180
DGSSPVTSHDSSTNGLINF	F1RNU9	Glucose-6-phosphate isomerase		1934.88	5	11	9	9	3.19081e+07	7.5296e+07	6.79873e+07	4.13244e+07		17.79	16.8	19.03	16.24	20	21	20	19	178	200	248	180
DAGAGIALNDHF	A0SNU7	Glyceraldehyde-3-phosphate dehydrogenase (Fragment)		1200.56	4	8	7	7	2.58296e+07	4.76561e+07	5.34144e+07	4.84139e+07		30.21	30.21	26.56	42.19	5	5	4	5	40	54	48	41
ELADEIALVDVMEDK	D2SW96	L-lactate dehydrogenase		1689.83	8	6	8	6	1.86668e+07	3.79151e+06	3.47285e+06	1.49428e+06		32.72	28.16	37.35	28.84	7	6	11	7	424	460	616	472
DTVQVGGISDTNQIF	A1YM35	Pepsinogen A		1593.78	5	5	5	7	1.46097e+07	2.85333e+07	5.1172e+07	3.73759e+07		9.41	8.73	11.02	8.74	5	4	6	5	19	14	26	18
MSHLGRPDGIPMPDKY	K7GNI9	Phosphoglycerate kinase (Fragment)	M1(Oxidation)	1845.86	6	6	9	4	6.57611e+06	1.37007e+07	1.28714e+07	2.44436e+06		3.41	3.41	4.84	3.41	1	1	2	1	5	11	11	9
MSHLGRPDGIPMPDKY	K7GNI9	Phosphoglycerate kinase (Fragment)	M12(Oxidation)	1829.86	7	6	6	3	2.1223e+07	1.19881e+07	3.75554e+06	5.62196e+06		28.86	27.06	31.31	31.31	7	10	9	10	118	148	139	135
MSHLGRPDGIPMPDKY	K7GNI9	Phosphoglycerate kinase (Fragment)		1813.87	17	16	21	16	6.49161e+07	3.75369e+07	3.83254e+07	2.84698e+07		14.7	18.37	20.73	32.28	5	6	7	9	99	107	117	98
ALPFWNDEIAPQIK	B5KJG2	Phosphoglycerate mutase 2		1641.86	6	9	10	11	6.50572e+07	6.36922e+07	1.4379e+08	8.90174e+07		14.7	18.37	20.73	32.28	5	6	7	9	99	107	117	98
SEQISTAGTEASGTGNMKF	Q19PY1	Phosphorylase (Fragment)		1915.87	6	8	8	6	1.56646e+06	1.3875e+06	1.82141e+06	941453		12.5	12.5	14.11	12.5	3	3	3	3	49	52	64	56
IGEEYIADLDQLR	Q19PY1	Phosphorylase (Fragment)		1534.77	6	7	6	7	1.36698e+08	2.58372e+07	7.17041e+07	3.27515e+07		17.79	16.8	19.03	16.24	20	21	20	19	178	200	248	180
ITAIGDVVNHDPVVGDRL	Q19PY1	Phosphorylase (Fragment)		1890.01	14	18	20	18	5.44272e+08	3.82274e+08	2.53731e+08	2.23321e+08		17.79	16.8	19.03	16.24	20	21	20	19	178	200	248	180
LDIDSPPITAR	F1SHL9	Pyruvate kinase (Fragment)		1197.65	7	5	7	4	2.00825e+07	1.09396e+07	8.44709e+06	3.23165e+06		32.72	28.16	37.35	28.84	7	6	11	7	424	460	616	472
LVGGASLKPEF	D0G7F6	Triosephosphate isomerase		1117.63	14	17	16	18	9.57257e+08	6.40887e+08	6.67806e+08	5.52878e+08		7.81	7.11	8.51	8.25	6	5	7	7	18	21	14	26
LVIIEGDLER	Q2XQY5	Tropomyosin 3		1156.66	5	4	6	10	1.15587e+08	9.06323e+07	1.17912e+08	1.64238e+08		1.18	2.01	1.57	3.39	1	3	2	4	13	13	16	21
LVILEGELER	D0G7F7	Tropomyosin 4		1170.67	15	21	27	23	4.53497e+09	1.53446e+09	2.38752e+09	1.85958e+09		14.7	18.37	20.73	32.28	5	6	7	9	99	107	117	98
LVIIESDLER	F2Z5B6	Tropomyosin alpha-1 chain		1186.67	13	14	12	14	3.49587e+09	2.04472e+09	2.55325e+09	1.86744e+09		24.5	21.76	28.78	22.07	9	7	10	8	437	470	591	454
IQLVEEELDR	F2Z5B6	Tropomyosin alpha-1 chain		1243.65	15	16	16	15	6.98216e+08	6.04185e+08	4.09265e+08	3.34899e+08		14.7	18.37	20.73	32.28	5	6	7	9	99	107	117	98
KLVIIESDLER	F2Z5B6	Tropomyosin alpha-1 chain		1314.76	6	6	8	6	6.46021e+06	3.63102e+06	1.46138e+07	3.63497e+06		27.46	26.41	29.23	25.35	5	5	6	4	89	118	125	102
AISEELDHALNDMTSI	F2Z5B6	Tropomyosin alpha-1 chain	M13(Oxidation)	1774.82	6	7	5	9	2.91167e+07	1.61456e+07	1.84016e+07	2.83242e+07		8.08	6.76	8.64	10.08	4	3	4	4	24	26	37	40
QLEDELVSLQK	F2Z5B6	Tropomyosin alpha-1 chain		1301.7	6	7	8	4	2.8991e+08	2.02097e+08	2.39147e+08	9.72845e+07		10.2	3.23	6.97	3.23	3	1	2	1	9	7	10	7
AEIGIAMGSGTAVAK	F1RFH9	Uncharacterized protein	M7(Oxidation)	1391.72	4	5	7	5	1.41445e+06	1.49341e+06	2.78128e+06	1.65851e+06		27.46	26.41	29.23	25.35	5	5	6	4	89	118	125	102
IGIFGENEDVADR	F1RFH9	Uncharacterized protein		1434.69	7	8	7	6	4.77993e+06	4.65034e+06	4.96339e+06	5.5892e+06		10.07	8.26	8.56	10.67	9	7	6	9	29	36	33	37
VEWQPPKDDGNTEITGY	F1RH20	Uncharacterized protein		1948.9	4	4	3	5	3.71602e+06	4.47381e+06	1991233	3.23982e+06		14.64	11.49	12.18	14.36	9	6	7	7	38	40	52	43
AEIGIAMGSGTAVAK	F1RFH9	Uncharacterized protein		1375.73	6	7	8	7	4.3314e+06	4.04122e+06	6.43301e+06	4.35993e+06		14.7	18.37	20.73	32.28	5	6	7	9	99	107	117	98
SPFEVQVSPEAGMQK	F1SMN5	Uncharacterized protein		1633.78	7	7	7	8	4.81086e+06	3.79537e+06	6.17567e+06	5.71613e+06		5.3	5.3	9.22	8.29	2	2	4	3	13	26	18	14
AFGPGLEGGLVNK	F1SMN5	Uncharacterized protein		1258.68	4	4	4	6	3.43725e+06	2.44624e+06	2.84883e+06	3.74199e+06		5.3	5.3	9.22	8.29	2	2	4	3	13	26	18	14
LASELLEWIR	F1RU49	Uncharacterized protein		1229.69	7	11	6	9	6.37e+07	2.41069e+07	7.7272e+07	6.98376e+07		7.47	6.94	5.69	7.47	3	3	3	3	10	15	22	17
LVSDIANAWR	F1RU49	Uncharacterized protein		1144.61	3	5	7	7	1.88354e+07	2.18408e+07	8.61071e+07	4.68556e+07		27.46	26.41	29.23	25.35	5	5	6	4	89	118	125	102
FAIQDISVEETSAK	F1RU49	Uncharacterized protein		1537.77	4	4	5	7	4.87826e+06	3.88024e+06	6.25073e+06	1.00665e+07		28.86	27.06	31.31	31.31	7	10	9	10	118	148	139	135
GAILGIQGEIQK	F1RU49	Uncharacterized protein		1226.71	3	4	7	5	2.88278e+06	3.06599e+06	1.04878e+07	6.37314e+06		3.6	3.6	3.6	3.6	1	1	1	1	8	7	7	6
TASHNPGGPNGDFGIKF	F1S814	Uncharacterized protein		1715.81	8	12	14	11	7.22587e+06	8.06558e+06	1.35668e+07	7.33885e+06		8.08	6.76	8.64	10.08	4	3	4	4	24	26	37	40
WALGVIGAQAGR	K7GN52	Uncharacterized protein		1198.67	7	9	7	8	3.55456e+07	3.28051e+07	6.59332e+07	5.83286e+07		14.64	11.49	12.18	14.36	9	6	7	7	38	40	52	43
WEVISDEHGIDPTGTY	F2Z5K5	Uncharacterized protein		1818.82	8	7	7	6	2.16035e+06	2.76254e+06	3.16323e+06	1.38782e+06		30.21	30.21	26.56	42.19	5	5	4	5	40	54	48	41
MIGALSINDDPK	F1SHW9	Uncharacterized protein (Fragment)		1273.64	7	6	8	6	1.22611e+07	1.04023e+07	1.53038e+07	8.95323e+06		17.31	23.85	34.86	32.31	3	2	3	5	7	9	13	15
MIGALSINDDPKo	F1SHW9	Uncharacterized protein (Fragment)	M1(Oxidation)	1289.64	6	5	7	7	2.07342e+06	1.99787e+06	2.65897e+06	2.16291e+06		2.54	4.19	2.46	3.24	6	9	6	7	17	23	21	26

## Sheet: Common in 3 time points
					Peptides							Proteins
Sequence	Accession	Description	Modifications	MH+ [Da]	# PSMs			Aera			Line	ΣCoverage			Σ# Unique Peptides			Σ# PSMs
					D0P/T	D1P/T	D2P/T	D0P/T	D1P/T	D2P/T		D0P/T	D1P/T	D2P/T	D0P/T	D1P/T	D2P/T	D0P/T	D1P/T	D2P/T
LEQQVDDLEGSLEQEKK	F1SS62	Myosin-1 (Fragment)		1987.98	5	6	6	6.55162e+06	856266	5.69563e+06		32.72	28.16	37.35	7	6	11	424	460	616
VKLEQHVDDLEGSLEQEKK	F1S9D6	Myosin-7		2224.15	8	7	11	6.14014e+06	4.83876e+06	3.36329e+06		17.79	16.8	19.03	20	21	20	178	200	248
SVMLQIAATELEK	B3VI70	Troponin I		1432.77	4	4	3	1.35315e+07	5.15675e+06	1.5685e+07		7.14	7.14	7.14	1	1	1	4	4	3
MKILTERGYSF	B2ZFN7	Actin (Fragment)		1344.7	4	3	4	5.31854e+06	1.31929e+06	1.52001e+06		28.86	27.06	31.31	7	10	9	118	148	139
					D0P/T	D1P/T	D3P/T	D0P/T	D1P/T	D3P/T		D0P/T	D1P/T	D3P/T	D0P/T	D1P/T	D3P/T	D0P/T	D1P/T	D3P/T
LEQHVDDLEGSLEQEK	F1S9D6	Myosin-7		1868.89	3	4	4	1.29291e+06	1.37845e+06	1.05744e+06		17.79	16.8	16.24	20	21	19	178	200	180
VWEPPKYDGGQPVTGY	F1RH20	Uncharacterized protein		1792.86	4	9	6	7.29814e+06	1.15843e+07	8.6979e+06		7.81	7.11	8.25	6	5	7	18	21	26
NKDDPIGNINL	F1RHL9	Uncharacterized protein		1212.62	5	3	4	6.59739e+06	2.86699e+06	2.83303e+06		5.15	6.38	9.51	2	3	4	18	21	29
AVNAIGVSQPSVNTKPF	F1RH20	Uncharacterized protein		1728.93	5	5	5	1.94045e+06	2.27745e+06	2.39097e+06		7.81	7.11	8.25	6	5	7	18	21	26
					D0P/T	D2P/T	D3P/T	D0P/T	D2P/T	D3P/T		D0P/T	D2P/T	D3P/T	D0P/T	D2P/T	D3P/T	D0P/T	D2P/T	D3P/T
NLQQEISDLTEQIAEGGKR	F1SS62	Myosin-1 (Fragment)		2129.08	9	4	4	8.90219e+07	7.49423e+07	3.314e+07		32.72	37.35	28.84	7	11	7	424	616	472
LAQESIMDIENEK	F1SS64	Myosin-1	M7(Oxidation)	1535.72	4	8	16	836927	704051	876825		24.5	28.78	22.07	9	10	8	437	591	454
MEIQEMQLK	D0G7F7	Tropomyosin 4	M6(Oxidation)	1165.56	10	15	8	3.61529e+06	2.17055e+06	1.83744e+06		12.5	14.11	12.5	3	3	3	49	64	56
LVSIGAEEIVDGNLK	F1RU49	Uncharacterized protein		1556.85	6	4	5	1.0977e+07	6.36953e+06	1.1308e+07		8.08	8.64	10.08	4	4	4	24	37	40
					D1P/T	D2P/T	D3P/T	D1P/T	D2P/T	D3P/T		D1P/T	D2P/T	D3P/T	D1P/T	D2P/T	D3P/T	D1P/T	D2P/T	D3P/T
LQNEVEDLMIDVER	F1SS62	Myosin-1 (Fragment)		1702.84	52	40	36	4.30857e+07	1.33906e+08	6.0656e+07		28.16	37.35	28.84	6	11	7	460	616	472
DTQLHLDDALR	F1SS62	Myosin-1 (Fragment)		1296.66	46	40	26	1.98125e+08	1.70808e+08	1.59313e+08		28.16	37.35	28.84	6	11	7	460	616	472
KLETDISQIQGEMEDIIQEAR	F1SS62	Myosin-1 (Fragment)	M13(Oxidation)	2462.2	5	12	9	5.71926e+06	9.88997e+06	1.3824e+07		28.16	37.35	28.84	6	11	7	460	616	472
SLIHYAGTVDY	F1SS62	Myosin-1 (Fragment)		1238.6	6	4	7	2.26463e+07	3.13542e+07	4.49573e+07		28.16	37.35	28.84	6	11	7	460	616	472
DIDDLELTLAKVEK	F1SS62	Myosin-1 (Fragment)		1601.86	6	6	4	3.14872e+06	2.51465e+07	1.16732e+06		28.16	37.35	28.84	6	11	7	460	616	472
DTQIQLDDAVR	F1S9D6	Myosin-7		1273.64	5	5	3	9.26507e+06	1.23471e+07	4.3024e+06		16.8	19.03	16.24	21	20	19	200	248	180
LSVEALNSLTGEFK	I3LBJ8	Creatine kinase M-type		1507.8	3	9	5	1.13177e+06	5.91311e+07	1.56118e+07		18.37	20.73	32.28	6	7	9	107	117	98
AISEELDHALNDMTSI	F2Z5B6	Tropomyosin alpha-1 chain		1758.82	10	11	10	3.30949e+07	5.84208e+07	3.23691e+07		26.41	29.23	25.35	5	6	4	118	125	102
VIEPDVRPGFNTY	Q29117	Titin (Fragment)		1506.76	3	3	4	3.78226e+06	2.65478e+06	2.65825e+06		2.27	2.27	2.27	1	1	1	3	3	4
LTAALGLPEAL	F1RFH9	Uncharacterized protein		1068.63	3	3	3	1.04513e+07	8.61034e+06	1.05559e+07		8.26	8.56	10.67	7	6	9	36	33	37

## Sheet: Common in 2 time points
					Peptides					Proteins
Sequence	Accession	Description	Modifications	MH+ [Da]	# PSMs		Aera		Line	ΣCoverage		Σ# Unique Peptides		Σ# PSMs
					D0P/T	D1P/T	D0P/T	D1P/T		D0P/T	D1P/T	D0P/T	D1P/T	D0P/T	D1P/T
LQNEVEDLMIDVER	F1SS62	Myosin-1 (Fragment)	M9(Oxidation)	1718.83	14	20	2.1873e+06	1.68552e+06		32.72	28.16	7	6	424	460
LEDEEEMNAELTAK	F1S9D6	Myosin-7	M7(Oxidation)	1637.72	3	6	763193	905152		17.79	16.8	20	21	178	200
DAFPDKVAIQL	Q19PY1	Phosphorylase (Fragment)		1216.66	3	3	1.37728e+08	4.16338e+07		14.64	11.49	9	6	38	40
AGLLGTLEEMR	F1SS61	Uncharacterized protein		1189.62	7	5	9.50307e+07	3.93684e+07		9.73	6.79	1	1	78	102
					D0P/T	D2P/T	D0P/T	D2P/T		D0P/T	D2P/T	D0P/T	D2P/T	D0P/T	D2P/T
KLVILEGELER	D0G7F7	Tropomyosin 4		1298.77	4	4	7.73981e+06	1.3285e+07		12.5	14.11	3	3	49	64
LGSLDIDHNQY	H6SHX6	Myosin, heavy chain 7, cardiac muscle, beta (Fragment)		1274.6	3	4	1.42821e+06	1.02984e+06		25.58	25.58	1	1	16	20
MELQEIQLK	F2Z5B6	Tropomyosin alpha-1 chain	M1(Oxidation)	1147.6	40	50	1.54987e+08	4.42661e+07		27.46	29.23	5	6	89	125
MELQEMQLK	D0G7F7	Tropomyosin 4		1149.56	12	10	9.83945e+06	7.50694e+06		12.5	14.11	3	3	49	64
QITVNDLPVGR	F1SDX9	Peroxiredoxin-2		1211.67	3	4	8.36191e+06	5.13481e+06		5.56	5.56	1	1	3	4
HEWQVNGLDDIKDR	B2CZR7	CFL2b variant 1		1724.83	7	8	822443	999833		8.43	8.43	1	1	7	8
					D0P/T	D3P/T	D0P/T	D3P/T		D0P/T	D3P/T	D0P/T	D3P/T	D0P/T	D3P/T
IEELEEELEAER	F1SS62	Myosin-1 (Fragment)		1488.71	22	30	8.0853e+07	8.13678e+07		32.72	28.84	7	7	424	472
MELQEIQLK	F2Z5B6	Tropomyosin alpha-1 chain		1131.61	28	28	4.03495e+08	2.11965e+08		27.46	25.35	5	4	89	102
FPASTSLSPFY	B1Q039	CRYAB		1216.59	5	4	1.7445e+07	2.50491e+07		6.29	6.29	1	1	5	4
AAGLPHFSSGIF	F1S557	Uncharacterized protein		1203.62	4	6	1.72317e+08	1.51799e+08		1.59	3.19	2	3	5	8
					D1P/T	D2P/T	D1P/T	D2P/T		D1P/T	D2P/T	D1P/T	D2P/T	D1P/T	D2P/T
MEGDLNEMEIQLNHANR	F1SS62	Myosin-1 (Fragment)		2013.91	3	8	5.29736e+06	1.74342e+07		28.16	37.35	6	11	460	616
IEELEEEIEAER	F1SS62	Myosin-1 (Fragment)		1488.71	26	28	8.41986e+07	7.75659e+07		28.16	37.35	6	11	460	616
SMFDQTQIQEF	A1XQT5	HUMMLC2B		1373.61	6	3	2.55009e+07	1.14891e+07		6.51	15.98	1	2	6	6
MEIQEIQLK	F2Z5B6	Tropomyosin alpha-1 chain		1131.61	30	36	2.67778e+08	2.94142e+08		26.41	29.23	5	6	118	125
					D1P/T	D3P/T	D1P/T	D3P/T		D1P/T	D3P/T	D1P/T	D3P/T	D1P/T	D3P/T
AITDAAMMAEELK	F1SS62	Myosin-1 (Fragment)		1393.67	5	3	1.25342e+07	5.74652e+06		28.16	28.84	6	7	460	472
KFIIPNIVKY	D2SW96	L-lactate dehydrogenase		1234.76	4	3	7.08794e+06	4.2863e+06		15.66	38.71	5	1	16	9
MEIQEIQLK	F2Z5B6	Tropomyosin alpha-1 chain	M1(Oxidation)	1147.6	58	50	9.73196e+07	8.56748e+07		26.41	25.35	5	4	118	102
MEIQEMQLK	D0G7F7	Tropomyosin 4		1149.56	14	8	7.94083e+06	3.33885e+06		12.5	12.5	3	3	52	56
TSVVVQWDQPK	F1RVL5	Uncharacterized protein (Fragment)		1286.67	4	4	715399	2.16217e+06		4.87	2.39	4	2	8	7
					D2P/T	D3P/T	D2P/T	D3P/T		D2P/T	D3P/T	D2P/T	D3P/T	D2P/T	D3P/T
AGLLGLLEEMRo	F1SS62	Myosin-1 (Fragment)	M10(Oxidation)	1217.66	7	6	3.22328e+06	1.34954e+06		37.35	28.84	11	7	616	472
RANLLQAEIEELR	F1SS62	Myosin-1 (Fragment)		1554.86	12	3	7.15362e+07	1.42949e+06		37.35	28.84	11	7	616	472
LQNEVEDLMLDVERo	F1SS62	Myosin-1 (Fragment)	M9(Oxidation)	1718.83	16	26	3.60966e+06	1.56343e+06		37.35	28.84	11	7	616	472
LQNEIEDLMVDVER	F1S9D6	Myosin-7		1702.83	9	4	2.29035e+07	2.09982e+07		19.03	16.24	20	19	248	180
ITGGWQMEEADDWLR	Q19PY1	Phosphorylase (Fragment)		1806.81	9	7	2.23335e+06	1.07443e+06		12.18	14.36	7	7	52	43
SEWGDLLNDLQK	Q1HL06	6-phosphofructokinase (Fragment)		1417.7	5	4	5.09939e+06	857199		11.02	8.74	6	5	26	18
TSGVHTFPSVLQPSGL	K7ZRJ9	IgG heavy chian constant region (Fragment)		1626.85	4	5	5.02473e+06	6.43443e+06		4.97	6.52	1	2	4	6
MVSDIAGAWQR	F1RHL9	Uncharacterized protein		1233.6	3	5	1.18003e+06	1.57464e+06		6.82	9.51	3	4	18	29
AEAHIPGSPF	F1SMN5	Uncharacterized protein		1025.51	3	4	6.33602e+06	5.8786e+06		2.46	3.24	6	7	21	26
LAAGMAGSLEEQMAGLR	F1RU49	Uncharacterized protein		1704.84	8	7	5.12732e+06	2.16153e+06		8.64	10.08	4	4	37	40

## Sheet: Unique peptides
						Peptides		Proteins
Time points	Sequence	Accession	Description	Modifications	MH+ [Da]	# PSMs	Area	ΣCoverage	Σ# Unique Peptides	Σ# PSMs
D0P/T	IEDEQALALQLQK	F1SS64	Myosin-1		1498.81	6	5.81676e+06	24.5	9	437
	EDQVFPMNPPK	F1SS64	Myosin-1	M7(Oxidation)	1317.61	8	7.58011e+06	24.5	9	437
	EDQIISANPLL	F1SS64	Myosin-1		1212.65	3	3.62163e+07	24.5	9	437
	LQNEVEDLMLDVER	F1SS62	Myosin-1 (Fragment)		1702.83	44	1.63515e+08	32.72	7	424
	KKLETDISQIQGEMEDIIQEAR	F1SS62	Myosin-1 (Fragment)		2574.31	3	5.62754e+06	32.72	7	424
	DTQIHLDDALR	F1SS62	Myosin-1 (Fragment)		1296.65	22	1.08832e+08	32.72	7	424
	MNVKHWPWMKL	F1SS62	Myosin-1 (Fragment)		1469.76	4	1.12603e+07	32.72	7	424
	TLEDQLSELK	F1SS62	Myosin-1 (Fragment)		1175.62	3	1.21562e+07	32.72	7	424
	LEQHVDDLEGSLEQEKK	F1S9D6	Myosin-7		1996.98	4	800459	17.79	20	178
	LELQSALEEAEASLEHEEGK	F1S9D6	Myosin-7		2212.06	4	2.05531e+07	17.79	20	178
	KLETDISQIQGEMEDIVQEAR	Q95249	Myosin heavy chain (Fragment)		2432.2	10	3.9076e+07	16.28	2	30
	KLETDISQIQGEMEDIVQEAR	Q95249	Myosin heavy chain (Fragment)	M13(Oxidation)	2448.19	4	4.00581e+06	16.28	2	30
	MKILTERGYSF	B2ZFN7	Actin (Fragment)	M1(Oxidation)	1360.69	3	1.73137e+06	28.86	7	118
	TVIDQNRDGIIDKEDL	A1XQT5	HUMMLC2B		1843.94	4	1.68729e+06	17.16	2	5
	VVITAGARQQEGESRLNL	D4N875	L-lactate dehydrogenase (Fragment)		1941.05	3	913316	38.06	1	7
	SFDIPPPPMDEK	B5KJG2	Phosphoglycerate mutase 2		1372.65	5	5.21807e+07	14.23	3	15
	VTALIPWVQQILANN	I3LJ52	Uncharacterized protein		1679.95	6	2.33496e+06	9.13	2	8
	YSWFINSNDITLLK	I3LHI7	Uncharacterized protein (Fragment)		1713.88	3	9.5246e+06	5.22	1	3
D1P/T	DSGDGVTHNVPIYEGY	B6VNT8	Cardiac muscle alpha actin 1		1722.76	4	1.19391e+06	27.06	10	148
	IEKPMGIF	F1SS62	Myosin-1 (Fragment)		934.507	3	6.86413e+08	28.16	6	460
	LHIPTMENGPEL	F1RL80	Branched-chain-amino-acid aminotransferase		1350.67	3	1.13359e+06	3.05	1	3
D2P/T	NDLQLQVQAEAEGLADAEER	F1SS64	Myosin-1		2199.06	7	1.83372e+06	28.78	10	591
	EFEMSNLQSKIEDEQALAMQLQKK	F1SS62	Myosin-1 (Fragment)		2838.4	4	1.04284e+07	37.35	11	616
	KALQEAHQQTLDDLQAEEDKVNTLTK	F1SS62	Myosin-1 (Fragment)		2966.51	7	4.44622e+06	37.35	11	616
	EFEMSNLQSKIEDEQALAMQLQK	F1SS62	Myosin-1 (Fragment)		2710.31	3	5.61338e+06	37.35	11	616
	NTQGILKDTQIHLDDALR	F1SS62	Myosin-1 (Fragment)		2051.08	3	3.0273e+06	37.35	11	616
	IEDEQALAMQLQK	F1SS62	Myosin-1 (Fragment)		1516.77	4	3.97186e+06	37.35	11	616
	KLETDISQIQGEMEDIIQEAR	F1SS62	Myosin-1 (Fragment)		2446.21	8	1.74019e+06	37.35	11	616
	AITDAAMMAEELKK	F1SS62	Myosin-1 (Fragment)		1521.77	3	4.56492e+06	37.35	11	616
	ENKNLQQEISDLTEQIAEGGKR	F1SS62	Myosin-1 (Fragment)		2500.27	4	9.54822e+06	37.35	11	616
	KAITDAAMMAEELKK	F1SS62	Myosin-1 (Fragment)	M9(Oxidation)	1665.85	3	2.70601e+06	37.35	11	616
	KMEGDLNEMEIQLNHANR	F1SS62	Myosin-1 (Fragment)		2142.01	3	1.17494e+06	37.35	11	616
	TNEKLQQFF	F1SS62	Myosin-1 (Fragment)		1154.58	3	1.06144e+06	37.35	11	616
	LITAIGDVVNHDPVVGDR	Q19PY1	Phosphorylase (Fragment)		1890.01	4	7.09282e+07	12.18	7	52
	KHPDGVAVVGIF	A7E1S9	Putative uncharacterized protein (Fragment)		1238.69	4	1.72463e+06	10.29	1	5
	GVNLPGAAVDLPAVSEK	F1SHL9	Pyruvate kinase (Fragment)		1636.89	4	1.4968e+06	13.52	5	17
	IIEIVDAITTTAQSHQR	Q1HL06	6-phosphofructokinase (Fragment)		1896.02	3	1.32089e+07	11.02	6	26
	TISLSVPQSEASSTK	A6NA29	Adenosine monophosphate deaminase 1		1534.8	6	1.41799e+06	4.55	3	9
	VIPFQNPEEQDEGWL	A1EAJ7	Bridging integrator 1		1800.85	4	868567	3.46	1	4
	FTITPSTTQVVGILK	A0PFK6	F-actin capping protein subunit alpha 2		1604.93	7	2.77918e+06	5.24	1	7
	AAFDMFDADGGGDISVK	A1XQV5	Fast skeletal muscle troponin C		1715.76	4	1.72641e+06	24.38	3	10
	SYLSEEMIAEFK	A1XQV5	Fast skeletal muscle troponin C		1446.68	5	1.7584e+07	24.38	3	10
	VVDLMVHMASKE	F1SLR8	Glyceraldehyde-3-phosphate dehydrogenase (Fragment)		1358.68	4	961966	34.86	3	13
	VVLAYEPVWAIGTGK	D0G7F6	Triosephosphate isomerase		1602.89	4	3.12126e+06	15.73	3	22
	SKQLEDELVSLQK	F2Z5B6	Tropomyosin alpha-1 chain		1516.82	6	9.64527e+06	29.23	6	125
	IQLVEEELDRAQER	F2Z5B6	Tropomyosin alpha-1 chain		1727.89	3	2.75676e+06	29.23	6	125
	KAISEELDHALNDMTSI	F2Z5B6	Tropomyosin alpha-1 chain		1886.91	6	3.77162e+06	29.23	6	125
	YQLEIDKF	Q75NG6	Troponin T fast skeletal muscle type		1055.54	3	6.79608e+07	3.2	1	3
	VDVDVPDVDVHGPDWHLK	I3L5D5	Uncharacterized protein		2042	6	1.72313e+07	9	3	9
	ISLPVIGLDEILK	F1RFH9	Uncharacterized protein		1409.87	5	1.97075e+06	8.56	6	33
	FAEAHIPGSPF	F1SMN5	Uncharacterized protein		1172.57	3	3.37121e+07	2.46	6	21
	AVNAGGEAHVDVHGIHF	F1RJI1	Uncharacterized protein		1729.84	3	898027	5.88	1	3
	IDAMHGVVGPYVK	F1S814	Uncharacterized protein		1385.73	7	1.65441e+06	5.69	3	22
	VALDFENEMATAASSSSL	F1SLG5	Uncharacterized protein		1842.84	8	6.23779e+06	31.31	9	139
D3P/T	FDKPVSPLL	I3LBJ8	Creatine kinase M-type		1015.58	3	3.67106e+08	32.28	9	98
	LQAEAPHIVVGTPGR	A6M929	Eukaryotic translation initiation factor 4A isoform 2		1544.85	7	1.93728e+06	3.69	1	7
	AIGIVATTGVNTEIGK	F1RFH9	Uncharacterized protein		1543.87	5	1.42638e+06	10.67	9	37
	IGGSILASLSTF	F1SLG5	Uncharacterized protein		1165.65	4	1.42733e+06	31.31	10	135
	WVNLVTDGLPATAL	F1RFH9	Uncharacterized protein		1469.8	6	1.06291e+06	10.67	9	37
	VIGGLPDVVTIMEGK	F1RVL5	Uncharacterized protein (Fragment)		1527.85	3	346897	2.39	2	7
	MEIQEMQLK	D0G7F7	Tropomyosin 4	M1(Oxidation); M6(Oxidation)	1181.55	6	346897	12.5	3	56
